# Supplementary material for: The Twin-Arginine Translocation Pathway in α-Proteobacteria Is Functionally Preserved Irrespective of Genomic and Regulatory Divergence
Source: PLoS One. 2012 Mar 15;7(3):e33605. doi: 10.1371/journal.pone.0033605 (PMC3305326; doi:10.1371/journal.pone.0033605)
Supplement: Table S3 — Tat predicted substrates for Anaplasmataceae family. (XLS) [file pone.0033605.s006.xls]

## Sheet: Hoja1
Table S3. Tat predicted substrates for Anaplasmataceae family.
Organisms	Genome ID	Positive (a)	GI	COG	COG Function class description
Anaplasma marginale str. St. Maries	NC_004842	2	56416900	COG0723	Rieske Fe-S protein
Ehrlichia ruminantium str. Gardel	NC_006831	2	58617245	COG0723	Rieske Fe-S protein
Ehrlichia ruminantium str. Welgevonden	NC_006832	2	58579192	COG0723	Rieske Fe-S protein
Ehrlichia canis str. Jake	NC_007354	2	73667130	COG0723	Rieske Fe-S protein
Anaplasma phagocytophilum HZ	NC_007797	2	88607923	COG0723	Rieske Fe-S protein
Neorickettsia sennetsu str. Miyayama	NC_007798	2	88608022	COG0723	Rieske Fe-S protein
Ehrlichia chaffeensis str. Arkansas	NC_007799	2	88658045	COG0723	Rieske Fe-S protein
Neorickettsia risticii str. Illinois	NC_013009	2	254796972	COG0723	Rieske Fe-S protein
Wolbachia endosymbiont of Culex quinquefasciatus	NC_010981	2	190570985	COG0768	Cell division protein FtsI/penicillin-binding protein 2
Anaplasma centrale str. Israel	NC_013532	2	269958814	COG1028	Dehydrogenases with different specificities
(a) Those proteins which gave a positive result for a Tat signal sequence with at least two of the three software programs were consider as Tat substrates
