# Supplementary material for: The Twin-Arginine Translocation Pathway in α-Proteobacteria Is Functionally Preserved Irrespective of Genomic and Regulatory Divergence
Source: PLoS One. 2012 Mar 15;7(3):e33605. doi: 10.1371/journal.pone.0033605 (PMC3305326; doi:10.1371/journal.pone.0033605)
Supplement: Table S4 — Tat predicted substrates for Brucellaceae family. (XLS) [file pone.0033605.s007.xls]

## Sheet: Hoja1
Table S4. Tat predicted substrates for Brucellaceae family.
Organisms	Genome ID	GI	Positive (a)	GI_def	COG	COG Function class description
Brucella suis 1330	NC_004310	23501397	2	twin-arginine translocation pathway signal sequence domain-containing protein	COG1651	DSBA oxidoreductase; thiol:disulfide interchange protein DSBA
Brucella melitensis biovar Abortus 2308	NC_007618	82699283	2	DSBA oxidoreductase	COG1651	DSBA oxidoreductase; thiol:disulfide interchange protein DSBA
Brucella abortus bv. 1 str. 9-941	NC_009504	62289358	2	twin-arginine translocation pathway signal sequence domain-containing protein	COG1651	DSBA oxidoreductase; thiol:disulfide interchange protein DSBA
Brucella abortus S19	NC_010742	189023611	2	DSBA oxidoreductase	COG1651	DSBA oxidoreductase; thiol:disulfide interchange protein DSBA
Brucella melitensis biovar Abortus 2308	NC_007618	82699402	2	DSBA oxidoreductase	COG1651	DSBA oxidoreductase; thiol:disulfide interchange protein DSBA
Brucella melitensis bv. 1 str. 16M	NC_003317	17987723	2	thiol:disulfide interchange protein DSBA	COG1651	DSBA oxidoreductase; thiol:disulfide interchange protein DSBA
Brucella abortus bv. 1 str. 9-941	NC_009504	62289477	2	twin-arginine translocation pathway signal sequence domain-containing protein	COG1651	DSBA oxidoreductase; thiol:disulfide interchange protein DSBA
Brucella abortus S19	NC_010742	189023726	2	DSBA oxidoreductase	COG1651	DSBA oxidoreductase; thiol:disulfide interchange protein DSBA
Brucella suis ATCC 23445	NC_010169	163842653	2	DSBA oxidoreductase	COG1651	DSBA oxidoreductase; thiol:disulfide interchange protein DSBA
Brucella ovis ATCC 25840	NC_009504	148560038	2	twin-arginine translocation pathway signal sequence domain-containing protein	COG1651	DSBA oxidoreductase; thiol:disulfide interchange protein DSBA
Brucella microti CCM 4915	NC_013118	256368823	2	twin-arginine translocation signal domain protein	COG1651	DSBA oxidoreductase; thiol:disulfide interchange protein DSBA
Ochrobactrum anthropi ATCC 49188	NC_009668	153010571	3	DSBA oxidoreductase	COG1651	DSBA oxidoreductase; thiol:disulfide interchange protein DSBA
Brucella suis 1330	NC_004310	23501271	2	twin-arginine translocation pathway signal sequence domain-containing protein	COG1651	DSBA oxidoreductase; thiol:disulfide interchange protein DSBA
Brucella microti CCM 4915	NC_013118	256368949	2	twin-arginine translocation signal domain protein	COG1651	DSBA oxidoreductase; thiol:disulfide interchange protein DSBA
Ochrobactrum anthropi ATCC 49188	NC_009668	153011739	2	branched-chain amino acid ABC transporter, periplasmic substrate-binding protein	COG0683	ABC-type branched-chain amino acid transport systems, periplasmic component
Brucella abortus bv. 1 str. 9-941	NC_009504	62317378	3	peptide ABC transporter periplasmic peptide-binding protein	COG0747	ABC-type dipeptide transport system, periplasmic component
Brucella melitensis biovar Abortus 2308	NC_007618	83269354	3	solute-binding family 5 protein	COG0747	ABC-type dipeptide transport system, periplasmic component
Brucella melitensis ATCC 23457	NC_012441	225686553	3	family 5 extracellular solute-binding protein	COG0747	ABC-type dipeptide transport system, periplasmic component
Ochrobactrum anthropi ATCC 49188	NC_009668	153011062	2	extracellular solute-binding protein	COG0747	ABC-type dipeptide transport system, periplasmic component
Brucella suis 1330	NC_004310	23500520	3	peptide ABC transporter periplasmic peptide-binding protein	COG0747	ABC-type dipeptide transport system, periplasmic component
Ochrobactrum anthropi ATCC 49188	NC_009668	153010105	3	extracellular solute-binding protein	COG0747	ABC-type dipeptide transport system, periplasmic component
Brucella suis ATCC 23445	NC_010169	163844912	3	hypothetical protein	COG0747	ABC-type dipeptide transport system, periplasmic component
Ochrobactrum anthropi ATCC 49188	NC_009668	153011288	3	extracellular solute-binding protein	COG0747	ABC-type dipeptide transport system, periplasmic component
Brucella melitensis bv. 1 str. 16M	NC_003317	17988849	3	oligopeptide-binding protein appa precursor	COG0747	ABC-type dipeptide transport system, periplasmic component
Brucella microti CCM 4915	NC_013118	256015551	3	peptide ABC transporter, periplasmic peptide-binding protein, putative	COG0747	ABC-type dipeptide transport system, periplasmic component
Brucella abortus S19	NC_010742	189022630	3	extracellular solute-binding protein	COG0747	ABC-type dipeptide transport system, periplasmic component
Brucella microti CCM 4915	NC_013118	256015721	2	lipoprotein, YaeC family	COG1464	ABC-type metal ion transport system, periplasmic component/surface antigen
Brucella melitensis ATCC 23457	NC_012441	225686720	2	lipoprotein, YaeC family protein	COG1464	ABC-type metal ion transport system, periplasmic component/surface antigen
Brucella suis 1330	NC_004310	23500686	2	YaeC family lipoprotein	COG1464	ABC-type metal ion transport system, periplasmic component/surface antigen
Brucella melitensis bv. 1 str. 16M	NC_003317	17988683	2	ABC transporter substrate-binding protein	COG1464	ABC-type metal ion transport system, periplasmic component/surface antigen
Brucella abortus S19	NC_010742	189022478	2	Lipoprotein YaeC family	COG1464	ABC-type metal ion transport system, periplasmic component/surface antigen
Brucella suis ATCC 23445	NC_010169	163845073	2	YaeC family lipoprotein	COG1464	ABC-type metal ion transport system, periplasmic component/surface antigen
Brucella melitensis biovar Abortus 2308	NC_007618	83269197	2	YaeC family lipoprotein	COG1464	ABC-type metal ion transport system, periplasmic component/surface antigen
Brucella abortus bv. 1 str. 9-941	NC_009504	62317215	2	YaeC family lipoprotein	COG1464	ABC-type metal ion transport system, periplasmic component/surface antigen
Ochrobactrum anthropi ATCC 49188	NC_009668	153010910	2	NMT1/THI5-like domain-containing protein	COG0715	ABC-type nitrate/sulfonate/bicarbonate transport systems, periplasmic components
Brucella microti CCM 4915	NC_013118	256015251	3	ABC transporter, periplasmic substrate-binding protein	COG0715	ABC-type nitrate/sulfonate/bicarbonate transport systems, periplasmic components
Brucella abortus bv. 1 str. 9-941	NC_009504	62317791	2	ABC transporter periplasmic-binding protein	COG0715	ABC-type nitrate/sulfonate/bicarbonate transport systems, periplasmic components
Ochrobactrum anthropi ATCC 49188	NC_009668	153010302	3	NMT1/THI5-like domain-containing protein	COG0715	ABC-type nitrate/sulfonate/bicarbonate transport systems, periplasmic components
Brucella melitensis biovar Abortus 2308	NC_007618	83269772	2	sulfonate/nitrate ABC transporter periplasmic-binding protein	COG0715	ABC-type nitrate/sulfonate/bicarbonate transport systems, periplasmic components
Ochrobactrum anthropi ATCC 49188	NC_009668	153010915	2	NMT1/THI5-like domain-containing protein	COG0715	ABC-type nitrate/sulfonate/bicarbonate transport systems, periplasmic components
Brucella suis 1330	NC_004310	23500039	2	ABC transporter periplasmic binding protein	COG0715	ABC-type nitrate/sulfonate/bicarbonate transport systems, periplasmic components
Brucella abortus S19	NC_010742	189022912	3	Twin-arginine translocation pathway signal	COG0715	ABC-type nitrate/sulfonate/bicarbonate transport systems, periplasmic components
Brucella melitensis bv. 1 str. 16M	NC_003317	17989142	3	ABC transporter substrate-binding protein	COG0715	ABC-type nitrate/sulfonate/bicarbonate transport systems, periplasmic components
Brucella melitensis ATCC 23457	NC_012441	225686130	2	NMT1/THI5 like domain-containing protein	COG0715	ABC-type nitrate/sulfonate/bicarbonate transport systems, periplasmic components
Brucella suis ATCC 23445	NC_010169	163844468	2	hypothetical protein	COG0715	ABC-type nitrate/sulfonate/bicarbonate transport systems, periplasmic components
Brucella suis 1330	NC_004310	23500217	3	ABC transporter periplasmic substrate-binding protein	COG0715	ABC-type nitrate/sulfonate/bicarbonate transport systems, periplasmic components
Brucella abortus S19	NC_010742	189023044	2	hypothetical ABC transporter, periplasmic binding protein	COG0715	ABC-type nitrate/sulfonate/bicarbonate transport systems, periplasmic components
Brucella microti CCM 4915	NC_013118	256015068	2	ABC transporter, periplasmic binding protein, putative	COG0715	ABC-type nitrate/sulfonate/bicarbonate transport systems, periplasmic components
Brucella melitensis ATCC 23457	NC_012441	225686272	3	NMT1/THI5 like domain-containing protein	COG0715	ABC-type nitrate/sulfonate/bicarbonate transport systems, periplasmic components
Brucella suis ATCC 23445	NC_010169	163844633	3	hypothetical protein	COG0715	ABC-type nitrate/sulfonate/bicarbonate transport systems, periplasmic components
Brucella abortus bv. 1 str. 9-941	NC_009504	62317663	3	ABC transporter periplasmic substrate-binding protein	COG0715	ABC-type nitrate/sulfonate/bicarbonate transport systems, periplasmic components
Brucella melitensis biovar Abortus 2308	NC_007618	83269646	3	twin-arginine translocation pathway signal	COG0715	ABC-type nitrate/sulfonate/bicarbonate transport systems, periplasmic components
Brucella melitensis bv. 1 str. 16M	NC_003317	17988218	2	oligopeptide-binding protein appa precursor	COG4166	ABC-type oligopeptide transport system, periplasmic component
Brucella ovis ATCC 25840	NC_009504	148559172	2	putative ABC transporter periplasmic substrate-binding protein	COG4166	ABC-type oligopeptide transport system, periplasmic component
Brucella abortus S19	NC_010742	189023277	2	Oligopeptide-binding protein APPA precursor	COG4166	ABC-type oligopeptide transport system, periplasmic component
Brucella abortus bv. 1 str. 9-941	NC_009504	62289000	2	ABC transporter periplasmic substrate-binding protein	COG4166	ABC-type oligopeptide transport system, periplasmic component
Brucella suis ATCC 23445	NC_010169	163842286	2	extracellular solute-binding protein	COG4166	ABC-type oligopeptide transport system, periplasmic component
Ochrobactrum anthropi ATCC 49188	NC_009668	153010131	3	monosaccharide-transporting ATPase	COG1879	ABC-type sugar transport system, periplasmic component
Brucella microti CCM 4915	NC_013118	256014889	2	hypothetical protein	COG3683	ABC-type uncharacterized transport system, periplasmic component
Brucella melitensis ATCC 23457	NC_012441	225685961	2	hypothetical protein	COG3683	ABC-type uncharacterized transport system, periplasmic component
Brucella ovis ATCC 25840	NC_009504	148558483	2	hypothetical protein	COG3683	ABC-type uncharacterized transport system, periplasmic component
Brucella abortus S19	NC_010742	189022320	2	hypothetical protein	COG3683	ABC-type uncharacterized transport system, periplasmic component
Brucella suis 1330	NC_004310	23499862	2	hypothetical protein	COG3683	ABC-type uncharacterized transport system, periplasmic component
Brucella melitensis biovar Abortus 2308	NC_007618	83269048	2	hypothetical protein	COG3683	ABC-type uncharacterized transport system, periplasmic component
Brucella abortus bv. 1 str. 9-941	NC_009504	62317055	2	hypothetical protein	COG3683	ABC-type uncharacterized transport system, periplasmic component
Brucella suis ATCC 23445	NC_010169	163844295	2	hypothetical protein	COG3683	ABC-type uncharacterized transport system, periplasmic component
Brucella melitensis bv. 1 str. 16M	NC_003317	17989481	2	hypothetical protein	COG3683	ABC-type uncharacterized transport system, periplasmic component
Brucella abortus bv. 1 str. 9-941	NC_009504	62317356	3	ABC transporter periplasmic substrate-binding protein	COG4134	ABC-type uncharacterized transport system, periplasmic component
Brucella melitensis biovar Abortus 2308	NC_007618	83269333	3	ABC transporter periplasmic substrate-binding protein	COG4134	ABC-type uncharacterized transport system, periplasmic component
Ochrobactrum anthropi ATCC 49188	NC_009668	153010658	3	ABC transporter, periplasmic substrate-binding protein	COG4134	ABC-type uncharacterized transport system, periplasmic component
Brucella melitensis ATCC 23457	NC_012441	225686574	3	ABC transporter periplasmic substrate-binding protein	COG4134	ABC-type uncharacterized transport system, periplasmic component
Brucella suis 1330	NC_004310	23500542	3	ABC transporter periplasmic substrate-binding protein	COG4134	ABC-type uncharacterized transport system, periplasmic component
Brucella ovis ATCC 25840	NC_009504	148558010	3	ABC transporter periplasmic substrate-binding protein	COG4134	ABC-type uncharacterized transport system, periplasmic component
Brucella suis ATCC 23445	NC_010169	163844933	3	hypothetical protein	COG4134	ABC-type uncharacterized transport system, periplasmic component
Brucella abortus S19	NC_010742	189022608	3	ABC transporter, periplasmic substrate-binding protein	COG4134	ABC-type uncharacterized transport system, periplasmic component
Brucella microti CCM 4915	NC_013118	256015575	3	ABC transporter, periplasmic substrate-binding protein	COG4134	ABC-type uncharacterized transport system, periplasmic component
Brucella abortus S19	NC_010742	189023219	3	D-xylose ABC transporter, periplasmic D-xylose-binding protein	COG4213	ABC-type xylose transport system, periplasmic component
Brucella suis ATCC 23445	NC_010169	163845466	3	D-xylose ABC transporter, substrate-binding protein	COG4213	ABC-type xylose transport system, periplasmic component
Brucella microti CCM 4915	NC_013118	256015909	3	D-xylose ABC transporter, periplasmic D-xylose-binding protein	COG4213	ABC-type xylose transport system, periplasmic component
Ochrobactrum anthropi ATCC 49188	NC_009668	153010735	2	D-xylose ABC transporter, periplasmic substrate-binding protein	COG4213	ABC-type xylose transport system, periplasmic component
Brucella abortus bv. 1 str. 9-941	NC_009504	62317968	3	D-xylose ABC transporter periplasmic D-xylose-binding protein	COG4213	ABC-type xylose transport system, periplasmic component
Brucella melitensis biovar Abortus 2308	NC_007618	83269945	3	LacI transcriptional regulator	COG4213	ABC-type xylose transport system, periplasmic component
Brucella melitensis ATCC 23457	NC_012441	225686894	3	D-xylose ABC transporter substrate-binding protein	COG4213	ABC-type xylose transport system, periplasmic component
Brucella suis 1330	NC_004310	23500864	3	D-xylose ABC transporter periplasmic D-xylose-binding protein	COG4213	ABC-type xylose transport system, periplasmic component
Ochrobactrum anthropi ATCC 49188	NC_009668	153010185	3	molybdopterin oxidoreductase Fe4S4 region	COG0243	Anaerobic dehydrogenases, typically selenocysteine-containing
Brucella suis 1330	NC_004310	23500036	3	nosX protein	COG1477	Membrane-associated lipoprotein involved in thiamine biosynthesis
Brucella abortus bv. 1 str. 9-941	NC_009504	62317795	3	NosX	COG1477	Membrane-associated lipoprotein involved in thiamine biosynthesis
Brucella melitensis biovar Abortus 2308	NC_007618	83269776	3	ApbE-like lipoprotein	COG1477	Membrane-associated lipoprotein involved in thiamine biosynthesis
Brucella suis ATCC 23445	NC_010169	163844464	3	hypothetical protein	COG1477	Membrane-associated lipoprotein involved in thiamine biosynthesis
Brucella microti CCM 4915	NC_013118	256015064	3	thiamine biosynthesis lipoprotein	COG1477	Membrane-associated lipoprotein involved in thiamine biosynthesis
Brucella abortus S19	NC_010742	189023048	3	ApbE-like lipoprotein	COG1477	Membrane-associated lipoprotein involved in thiamine biosynthesis
Ochrobactrum anthropi ATCC 49188	NC_009668	153011656	2	ApbE family lipoprotein	COG1477	Membrane-associated lipoprotein involved in thiamine biosynthesis
Brucella suis ATCC 23445	NC_010169	163844459	3	nitrous-oxide reductase	COG4263	Nitrous oxide reductase
Brucella abortus bv. 1 str. 9-941	NC_009504	62317800	3	nitrous-oxide reductase	COG4263	Nitrous oxide reductase
Brucella melitensis biovar Abortus 2308	NC_007618	83269781	3	nitrous-oxide reductase	COG4263	Nitrous oxide reductase
Brucella microti CCM 4915	NC_013118	256015059	3	nitrous-oxide reductase	COG4263	Nitrous oxide reductase
Brucella melitensis bv. 1 str. 16M	NC_003317	17989319	3	nitrous-oxide reductase	COG4263	Nitrous oxide reductase
Brucella abortus S19	NC_010742	189023053	3	nitrous-oxide reductase	COG4263	Nitrous oxide reductase
Ochrobactrum anthropi ATCC 49188	NC_009668	153011661	3	nitrous-oxide reductase	COG4263	Nitrous oxide reductase
Brucella ovis ATCC 25840	NC_009504	148558347	3	nitrous-oxide reductase	COG4263	Nitrous oxide reductase
Brucella suis 1330	NC_004310	23500031	3	nitrous-oxide reductase	COG4263	Nitrous oxide reductase
Ochrobactrum anthropi ATCC 49188	NC_009668	153011177	3	Dyp-type peroxidase family protein	COG2837	Predicted iron-dependent peroxidase
Ochrobactrum anthropi ATCC 49188	NC_009668	153010555	3	hypothetical protein	COG3019	Predicted metal-binding protein
Brucella suis ATCC 23445	NC_010169	163844784	2	hypothetical protein	COG1574	Predicted metal-dependent hydrolase with the TIM-barrel fold
Ochrobactrum anthropi ATCC 49188	NC_009668	153010674	3	amidohydrolase 3	COG1574	Predicted metal-dependent hydrolase with the TIM-barrel fold
Brucella ovis ATCC 25840	NC_009504	148557985	2	twin-arginine translocation pathway signal sequence domain-containing protein	COG1574	Predicted metal-dependent hydrolase with the TIM-barrel fold
Brucella microti CCM 4915	NC_013118	256015411	2	twin-arginine translocation signal domain protein	COG1574	Predicted metal-dependent hydrolase with the TIM-barrel fold
Brucella abortus bv. 1 str. 9-941	NC_009504	62317513	2	twin-arginine translocation pathway signal sequence domain-containing protein	COG1574	Predicted metal-dependent hydrolase with the TIM-barrel fold
Brucella melitensis biovar Abortus 2308	NC_007618	83269496	2	twin-arginine translocation pathway signal	COG1574	Predicted metal-dependent hydrolase with the TIM-barrel fold
Brucella suis 1330	NC_004310	23500379	2	twin-arginine translocation pathway signal sequence domain-containing protein	COG1574	Predicted metal-dependent hydrolase with the TIM-barrel fold
Brucella microti CCM 4915	NC_013118	256014993	2	peptidase M16 domain protein	COG0612	Predicted Zn-dependent peptidases
Ochrobactrum anthropi ATCC 49188	NC_009668	153010361	2	peptidase M16 domain-containing protein	COG0612	Predicted Zn-dependent peptidases
Brucella ovis ATCC 25840	NC_009504	148558412	2	protease	COG0612	Predicted Zn-dependent peptidases
Brucella suis ATCC 23445	NC_010169	163844395	2	hypothetical protein	COG0612	Predicted Zn-dependent peptidases
Brucella melitensis bv. 1 str. 16M	NC_003317	161511172	3	multicopper oxidase	COG2132	Putative multicopper oxidases
Brucella suis 1330	NC_004310	23500444	3	multicopper oxidase	COG2132	Putative multicopper oxidases
Brucella abortus S19	NC_010742	189022707	3	multicopper oxidase	COG2132	Putative multicopper oxidases
Brucella melitensis ATCC 23457	NC_012441	225686477	3	multicopper oxidase	COG2132	Putative multicopper oxidases
Brucella suis ATCC 23445	NC_010169	163844444	2	nitrite reductase, copper-containing	COG2132	Putative multicopper oxidases
Brucella suis ATCC 23445	NC_010169	163844833	3	multicopper oxidase	COG2132	Putative multicopper oxidases
Brucella abortus bv. 1 str. 9-941	NC_009504	62317453	3	multicopper oxidase	COG2132	Putative multicopper oxidases
Brucella melitensis ATCC 23457	NC_012441	225686108	2	nitrite reductase, copper-containing	COG2132	Putative multicopper oxidases
Brucella abortus bv. 1 str. 9-941	NC_009504	62317813	2	copper-containing nitrite reductase	COG2132	Putative multicopper oxidases
Brucella microti CCM 4915	NC_013118	256015043	2	copper-containing nitrite reductase	COG2132	Putative multicopper oxidases
Brucella melitensis biovar Abortus 2308	NC_007618	83269795	2	multicopper oxidase	COG2132	Putative multicopper oxidases
Brucella melitensis biovar Abortus 2308	NC_007618	162002883	3	multicopper oxidase	COG2132	Putative multicopper oxidases
Ochrobactrum anthropi ATCC 49188	NC_009668	153011149	3	multicopper oxidase	COG2132	Putative multicopper oxidases
Brucella ovis ATCC 25840	NC_009504	148558378	3	multicopper oxidase	COG2132	Putative multicopper oxidases
Brucella microti CCM 4915	NC_013118	256015471	3	multicopper oxidase	COG2132	Putative multicopper oxidases
Ochrobactrum anthropi ATCC 49188	NC_009668	153010558	3	multicopper oxidase type 2	COG2132	Putative multicopper oxidases
Brucella ovis ATCC 25840	NC_009504	148558350	2	nitrite reductase, copper-containing	COG2132	Putative multicopper oxidases
Brucella melitensis bv. 1 str. 16M	NC_003317	17989333	2	copper-containing nitrite reductase precursor	COG2132	Putative multicopper oxidases
Brucella abortus S19	NC_010742	189023066	2	Copper-containing nitrite reductase precursor	COG2132	Putative multicopper oxidases
Brucella suis 1330	NC_004310	23500017	2	copper-containing nitrite reductase	COG2132	Putative multicopper oxidases
Ochrobactrum anthropi ATCC 49188	NC_009668	153011694	2	nitrite reductase, copper-containing	COG2132	Putative multicopper oxidases
Brucella melitensis ATCC 23457	NC_012441	225853023	2	ubiquinol-cytochrome c reductase iron-sulfur subunit	COG0723	Rieske Fe-S protein
Brucella abortus S19	NC_010742	189024657	2	Ubiquinol-cytochrome C reductase iron-sulfur subunit	COG0723	Rieske Fe-S protein
Brucella melitensis bv. 1 str. 16M	NC_003317	17986756	2	ubiquinol-cytochrome C reductase IRON-sulfur subunit	COG0723	Rieske Fe-S protein
Brucella microti CCM 4915	NC_013118	256369959	2	ubiquinol-cytochrome c reductase, iron-sulfur subunit	COG0723	Rieske Fe-S protein
Brucella suis ATCC 23445	NC_010169	163843799	2	ubiquinol-cytochrome c reductase, iron-sulfur subunit	COG0723	Rieske Fe-S protein
Brucella suis 1330	NC_004310	23502411	2	ubiquinol-cytochrome c reductase, iron-sulfur subunit	COG0723	Rieske Fe-S protein
Brucella melitensis biovar Abortus 2308	NC_007618	82700351	2	Rieske iron-sulfur domain-containing protein	COG0723	Rieske Fe-S protein
Brucella ovis ATCC 25840	NC_009504	148558924	2	ubiquinol-cytochrome c reductase, iron-sulfur subunit	COG0723	Rieske Fe-S protein
Brucella abortus bv. 1 str. 9-941	NC_009504	62290428	2	ubiquinol-cytochrome c reductase, iron-sulfur subunit	COG0723	Rieske Fe-S protein
Brucella abortus S19	NC_010742	189023859	2	transglycosylase SLT domain protein	COG0741	Soluble lytic murein transglycosylase and related regulatory proteins
Ochrobactrum anthropi ATCC 49188	NC_009668	153010899	3	ABC transporter, periplasmic solute-binding protein	COG0687	Spermidine/putrescine-binding periplasmic protein
Brucella melitensis bv. 1 str. 16M	NC_003317	17988419	2	nitrate reductase	COG2041	Sulfite oxidase and related enzymes
Brucella microti CCM 4915	NC_013118	256014813	2	oxidoreductase, molybdopterin-binding	COG2041	Sulfite oxidase and related enzymes
Brucella melitensis ATCC 23457	NC_012441	225685886	2	oxidoreductase, molybdopterin-binding	COG2041	Sulfite oxidase and related enzymes
Brucella microti CCM 4915	NC_013118	256015750	3	putative sulfite oxidase subunit YedY	COG2041	Sulfite oxidase and related enzymes
Brucella ovis ATCC 25840	NC_009504	148557981	2	molybdopterin-binding oxidoreductase	COG2041	Sulfite oxidase and related enzymes
Ochrobactrum anthropi ATCC 49188	NC_009668	153011423	2	oxidoreductase molybdopterin binding	COG2041	Sulfite oxidase and related enzymes
Brucella melitensis bv. 1 str. 16M	NC_003317	17988650	3	putative sulfite oxidase subunit YedY	COG2041	Sulfite oxidase and related enzymes
Brucella abortus S19	NC_010742	189022250	2	Eukaryotic molybdopterin oxidoreductase	COG2041	Sulfite oxidase and related enzymes
Brucella melitensis ATCC 23457	NC_012441	225686747	3	putative sulfite oxidase subunit YedY	COG2041	Sulfite oxidase and related enzymes
Brucella abortus bv. 1 str. 9-941	NC_009504	62316978	2	molybdopterin-binding oxidoreductase	COG2041	Sulfite oxidase and related enzymes
Brucella suis 1330	NC_004310	23499785	2	molybdopterin-binding oxidoreductase	COG2041	Sulfite oxidase and related enzymes
Brucella melitensis biovar Abortus 2308	NC_007618	83268973	2	molybdopterin oxidoreductase	COG2041	Sulfite oxidase and related enzymes
Brucella suis 1330	NC_004310	23500714	3	putative sulfite oxidase subunit YedY	COG2041	Sulfite oxidase and related enzymes
Brucella abortus S19	NC_010742	189022450	3	putative sulfite oxidase subunit YedY	COG2041	Sulfite oxidase and related enzymes
Brucella suis ATCC 23445	NC_010169	163844216	2	hypothetical protein	COG2041	Sulfite oxidase and related enzymes
Brucella ovis ATCC 25840	NC_009504	148558186	3	putative sulfite oxidase subunit YedY	COG2041	Sulfite oxidase and related enzymes
Brucella melitensis biovar Abortus 2308	NC_007618	83269169	3	putative sulfite oxidase subunit YedY	COG2041	Sulfite oxidase and related enzymes
Brucella abortus bv. 1 str. 9-941	NC_009504	62317189	3	putative sulfite oxidase subunit YedY	COG2041	Sulfite oxidase and related enzymes
Brucella suis ATCC 23445	NC_010169	163845105	3	putative sulfite oxidase subunit YedY	COG2041	Sulfite oxidase and related enzymes
Brucella suis ATCC 23445	NC_010169	163844442	3	hypothetical protein	COG3319	Thioesterase domains of type I polyketide synthases or non-ribosomal peptide synthetases
Brucella melitensis ATCC 23457	NC_012441	225686106	3	hypothetical protein	COG3319	Thioesterase domains of type I polyketide synthases or non-ribosomal peptide synthetases
Brucella microti CCM 4915	NC_013118	256015041	3	hypothetical protein	COG3319	Thioesterase domains of type I polyketide synthases or non-ribosomal peptide synthetases
Brucella abortus bv. 1 str. 9-941	NC_009504	62317815	2	hypothetical protein	COG3319	Thioesterase domains of type I polyketide synthases or non-ribosomal peptide synthetases
Brucella melitensis biovar Abortus 2308	NC_007618	83269797	3	lipase	COG3319	Thioesterase domains of type I polyketide synthases or non-ribosomal peptide synthetases
Brucella ovis ATCC 25840	NC_009504	148558150	2	hypothetical protein	COG3319	Thioesterase domains of type I polyketide synthases or non-ribosomal peptide synthetases
Brucella suis 1330	NC_004310	23500015	2	hypothetical protein	COG3319	Thioesterase domains of type I polyketide synthases or non-ribosomal peptide synthetases
Ochrobactrum anthropi ATCC 49188	NC_009668	153010193	3	hypothetical protein	COG3319	Thioesterase domains of type I polyketide synthases or non-ribosomal peptide synthetases
Brucella abortus S19	NC_010742	189023068	3	Lipase	COG3319	Thioesterase domains of type I polyketide synthases or non-ribosomal peptide synthetases
Brucella melitensis ATCC 23457	NC_012441	225851889	2	RAP dicarboxylate transporter subunit DctP	COG4663	TRAP-type mannitol/chloroaromatic compound transport system, periplasmic component
Brucella melitensis biovar Abortus 2308	NC_007618	82699264	3	TRAP dicarboxylate transporter subunit DctP	COG4663	TRAP-type mannitol/chloroaromatic compound transport system, periplasmic component
Brucella abortus bv. 1 str. 9-941	NC_009504	62289337	3	extracellular solute-binding protein	COG4663	TRAP-type mannitol/chloroaromatic compound transport system, periplasmic component
Brucella abortus S19	NC_010742	189023589	3	TRAP dicarboxylate transporter-DctP subunit	COG4663	TRAP-type mannitol/chloroaromatic compound transport system, periplasmic component
Brucella suis ATCC 23445	NC_010169	163842633	3	TRAP dicarboxylate transporter- DctP subunit	COG4663	TRAP-type mannitol/chloroaromatic compound transport system, periplasmic component
Brucella microti CCM 4915	NC_013118	256368802	3	TRAP dicarboxylate transporter- DctP subunit	COG4663	TRAP-type mannitol/chloroaromatic compound transport system, periplasmic component
Brucella melitensis bv. 1 str. 16M	NC_003317	17987862	3	periplasmic mannitol-binding protein	COG4663	TRAP-type mannitol/chloroaromatic compound transport system, periplasmic component
Brucella suis 1330	NC_004310	23501250	3	extracellular solute-binding protein	COG4663	TRAP-type mannitol/chloroaromatic compound transport system, periplasmic component
Ochrobactrum anthropi ATCC 49188	NC_009668	153010631	2	basic membrane lipoprotein	COG1744	Uncharacterized ABC-type transport system, periplasmic component/surface lipoprotein
Brucella melitensis bv. 1 str. 16M	NC_003317	17988427	2	basic membrane protein A precursor	COG1744	Uncharacterized ABC-type transport system, periplasmic component/surface lipoprotein
Ochrobactrum anthropi ATCC 49188	NC_009668	153011756	2	basic membrane lipoprotein	COG1744	Uncharacterized ABC-type transport system, periplasmic component/surface lipoprotein
Brucella ovis ATCC 25840	NC_009504	148558348	2	Bmp family lipoprotein	COG1744	Uncharacterized ABC-type transport system, periplasmic component/surface lipoprotein
Brucella abortus S19	NC_010742	189022242	2	Adenine nucleotide translocator 1	COG1744	Uncharacterized ABC-type transport system, periplasmic component/surface lipoprotein
Brucella abortus bv. 1 str. 9-941	NC_009504	62316971	2	Bmp family lipoprotein	COG1744	Uncharacterized ABC-type transport system, periplasmic component/surface lipoprotein
Brucella suis 1330	NC_004310	23499777	2	Bmp family lipoprotein	COG1744	Uncharacterized ABC-type transport system, periplasmic component/surface lipoprotein
Brucella melitensis biovar Abortus 2308	NC_007618	83268965	2	adenine nucleotide translocator 1:basic membrane lipoprotein	COG1744	Uncharacterized ABC-type transport system, periplasmic component/surface lipoprotein
Brucella suis ATCC 23445	NC_010169	163844209	2	hypothetical protein	COG1744	Uncharacterized ABC-type transport system, periplasmic component/surface lipoprotein
Brucella microti CCM 4915	NC_013118	256014805	2	lipoprotein, Bmp family	COG1744	Uncharacterized ABC-type transport system, periplasmic component/surface lipoprotein
Ochrobactrum anthropi ATCC 49188	NC_009668	153010177	2	hypothetical protein	COG3246	Uncharacterized conserved protein
Ochrobactrum anthropi ATCC 49188	NC_009668	153010573	3	ErfK/YbiS/YcfS/YnhG family protein	COG1376	Uncharacterized protein conserved in bacteria
Brucella microti CCM 4915	NC_013118	256369005	3	ErfK/YbiS/YcfS/YnhG family protein	COG1376	Uncharacterized protein conserved in bacteria
Brucella suis ATCC 23445	NC_010169	163842841	3	ErfK/YbiS/YcfS/YnhG family protein	COG1376	Uncharacterized protein conserved in bacteria
Ochrobactrum anthropi ATCC 49188	NC_009668	153010320	3	ErfK/YbiS/YcfS/YnhG family protein	COG1376	Uncharacterized protein conserved in bacteria
Brucella suis 1330	NC_004310	23501453	3	hypothetical protein	COG1376	Uncharacterized protein conserved in bacteria
Brucella microti CCM 4915	NC_013118	256368516	3	ErfK/YbiS/YcfS/YnhG family protein	COG1376	Uncharacterized protein conserved in bacteria
Brucella ovis ATCC 25840	NC_009504	148559068	3	putative lipoprotein	COG1376	Uncharacterized protein conserved in bacteria
Brucella suis 1330	NC_004310	23500965	3	putative lipoprotein	COG1376	Uncharacterized protein conserved in bacteria
Brucella melitensis ATCC 23457	NC_012441	225852094	2	ErfK/YbiS/YcfS/YnhG family protein	COG1376	Uncharacterized protein conserved in bacteria
Brucella melitensis biovar Abortus 2308	NC_007618	82699461	3	hypothetical protein	COG1376	Uncharacterized protein conserved in bacteria
Brucella melitensis biovar Abortus 2308	NC_007618	82698973	3	hypothetical protein	COG1376	Uncharacterized protein conserved in bacteria
Brucella abortus bv. 1 str. 9-941	NC_009504	62289532	3	hypothetical protein	COG1376	Uncharacterized protein conserved in bacteria
Brucella abortus S19	NC_010742	189023789	3	ErfK/YbiS/YcfS/YnhG family protein	COG1376	Uncharacterized protein conserved in bacteria
Brucella abortus S19	NC_010742	189023311	3	ErfK/YbiS/YcfS/YnhG	COG1376	Uncharacterized protein conserved in bacteria
Brucella abortus bv. 1 str. 9-941	NC_009504	62289036	3	lipoprotein	COG1376	Uncharacterized protein conserved in bacteria
Brucella suis ATCC 23445	NC_010169	163842326	3	ErfK/YbiS/YcfS/YnhG family protein	COG1376	Uncharacterized protein conserved in bacteria
Brucella abortus bv. 1 str. 9-941	NC_009504	62289715	3	peptidoglycan-binding protein	COG2989	Uncharacterized protein conserved in bacteria
Brucella ovis ATCC 25840	NC_009504	148558991	3	putative peptidoglycan-binding protein	COG2989	Uncharacterized protein conserved in bacteria
Brucella suis ATCC 23445	NC_010169	163843034	3	peptidoglycan binding domain-containing protein	COG2989	Uncharacterized protein conserved in bacteria
Brucella abortus S19	NC_010742	189023964	3	Putative peptidoglycan binding domain protein	COG2989	Uncharacterized protein conserved in bacteria
Brucella microti CCM 4915	NC_013118	256369195	3	peptidoglycan-binding protein, putative	COG2989	Uncharacterized protein conserved in bacteria
Brucella suis 1330	NC_004310	23501649	3	peptidoglycan-binding protein	COG2989	Uncharacterized protein conserved in bacteria
Brucella melitensis ATCC 23457	NC_012441	225852279	2	peptidoglycan-binding domain 1 protein	COG2989	Uncharacterized protein conserved in bacteria
Brucella melitensis biovar Abortus 2308	NC_007618	82699644	3	peptidoglycan binding domain-containing protein	COG2989	Uncharacterized protein conserved in bacteria
Brucella melitensis biovar Abortus 2308	NC_007618	83269670	2	lipopolysaccharide biosynthesis	COG3206	Uncharacterized protein involved in exopolysaccharide biosynthesis
Brucella ovis ATCC 25840	NC_009504	148558656	2	exopolysaccharide biosynthesis protein Bme12	COG3206	Uncharacterized protein involved in exopolysaccharide biosynthesis
Brucella suis 1330	NC_004310	23500167	2	exopolysaccharide biosynthesis protein Bme12	COG3206	Uncharacterized protein involved in exopolysaccharide biosynthesis
Brucella abortus S19	NC_010742	189022942	2	Lipopolysaccharide biosynthesis	COG3206	Uncharacterized protein involved in exopolysaccharide biosynthesis
Brucella melitensis bv. 1 str. 16M	NC_003317	17989197	2	succinoglycan biosynthesis transport protein exoP	COG3206	Uncharacterized protein involved in exopolysaccharide biosynthesis
Brucella melitensis ATCC 23457	NC_012441	225686226	2	lipopolysaccharide biosynthesis protein	COG3206	Uncharacterized protein involved in exopolysaccharide biosynthesis
Brucella suis ATCC 23445	NC_010169	163844586	2	hypothetical protein	COG3206	Uncharacterized protein involved in exopolysaccharide biosynthesis
Brucella microti CCM 4915	NC_013118	256015199	2	exopolysaccharide biosynthesis protein Bme12	COG3206	Uncharacterized protein involved in exopolysaccharide biosynthesis
Brucella abortus bv. 1 str. 9-941	NC_009504	62317687	2	exopolysaccharide biosynthesis protein Bme12	COG3206	Uncharacterized protein involved in exopolysaccharide biosynthesis
Brucella abortus S19	NC_010742	189023556	3	Allergen V5/Tpx-1 related	COG2340	Uncharacterized protein with SCP/PR1 domains
Brucella suis ATCC 23445	NC_010169	163842595	3	SCP-like extracellular	COG2340	Uncharacterized protein with SCP/PR1 domains
Brucella melitensis ATCC 23457	NC_012441	225851855	2	SCP-like extracellular	COG2340	Uncharacterized protein with SCP/PR1 domains
Brucella canis ATCC 23365	NC_010103	161618291	2	SCP-like extracellular	COG2340	Uncharacterized protein with SCP/PR1 domains
Ochrobactrum anthropi ATCC 49188	NC_009668	153007747	2	SCP-like extracellular	COG2340	Uncharacterized protein with SCP/PR1 domains
Brucella melitensis bv. 1 str. 16M	NC_003317	17989313	3	NOSX	COG1477	Membrane-associated lipoprotein involved in thiamine biosynthesis
Brucella melitensis ATCC 23457	NC_012442	225686539	2	hypothetical protein	-	-
Brucella suis 1330	NC_004310	23500509	2	hypothetical protein	-	-
Brucella suis ATCC 23445	NC_010169	163844901	2	hypothetical protein	-	-
Brucella ovis ATCC 25840	NC_009504	148558677	2	hypothetical protein	-	-
Ochrobactrum anthropi ATCC 49188	NC_009668	153011260	2	hypothetical protein	-	-
Brucella suis 1330	NC_004310	23500296	2	hypothetical protein	-	-
Brucella melitensis bv. 1 str. 16M	NC_003317	17989067	2	hypothetical protein	-	-
Brucella ovis ATCC 25840	NC_009504	148558635	2	hypothetical protein	-	-
Brucella microti CCM 4915	NC_013118	256015328	2	hypothetical protein	-	-
Brucella melitensis biovar Abortus 2308	NC_007618	83269369	2	hypothetical protein	-	-
Brucella melitensis ATCC 23457	NC_012441	225686339	2	hypothetical protein	-	-
Brucella microti CCM 4915	NC_013118	256015536	2	hypothetical protein	-	-
Brucella suis ATCC 23445	NC_010169	163844704	2	hypothetical protein	-	-
Ochrobactrum anthropi ATCC 49188	NC_009668	153011344	2	extracellular solute-binding protein	COG0834	ABC-type amino acid transport/signal transduction systems, periplasmic component/domain
Ochrobactrum anthropi ATCC 49188	NC_009668	153011396	3	extracellular solute-binding protein	COG0834	ABC-type amino acid transport/signal transduction systems, periplasmic component/domain
Ochrobactrum anthropi ATCC 49188	NC_009668	153011067	2	extracellular solute-binding protein	COG0834	ABC-type amino acid transport/signal transduction systems, periplasmic component/domain
Ochrobactrum anthropi ATCC 49188	NC_009668	153010184	3	transglutaminase domain-containing protein	COG1305	Transglutaminase-like enzymes, putative cysteine proteases
Ochrobactrum anthropi ATCC 49188	NC_009668	153010930	3	hypothetical protein	-	-
(a) Those proteins which gave a positive result for a Tat signal sequence with at least two of the three software programs were consider as Tat substrates
